# Supplementary material for: Thousands of RAD-seq Loci Fully Resolve the Phylogeny of the Highly Disjunct Arctic-Alpine Genus Diapensia (Diapensiaceae)
Source: PLoS One. 2015 Oct 8;10(10):e0140175. doi: 10.1371/journal.pone.0140175 (PMC4598014; doi:10.1371/journal.pone.0140175)
Supplement: S2 Table — (XLSX) [file pone.0140175.s003.xlsx]

## Sheet: Sheet1
S3 Table. Results of jModelTest.
best-fit model	number of loci
	m4	m14	loci for BUCKy
F81	880	28	73
F81+G	39	2	4
GTR	50	2	2
GTR+G	3	0	0
HKY	620	36	65
HKY+G	24	0	6
JC	532	19	50
JC+G	26	1	4
K80	434	24	35
K80+G	25	1	5
SYM	16	1	2
SYM+G	1	0	0
